# Supplementary material for: Mean Recency Period for Estimation of HIV-1 Incidence with the BED-Capture EIA and Bio-Rad Avidity in Persons Diagnosed in the United States with Subtype B
Source: PLoS One. 2016 Apr 11;11(4):e0152327. doi: 10.1371/journal.pone.0152327 (PMC4827824; doi:10.1371/journal.pone.0152327)
Supplement: S1 Table — (XLSX) [file pone.0152327.s001.xlsx]

## Sheet: S1 Table
CDC Data, November 2015, Mean Recency Period for Estimation of HIV-1 Incidence with the BED-Capture EIA and Bio-Rad Avidity in Persons Diagnosed, in the United States with Subtype B, Debra L. Hanson, Corresponding Author
S1 Table: BED OD values at times since estimated time of seroconversion, assayed for 858 specimens from 209 HIV-1 subtype B seroconverters, taken from 4 data cohorts.
ID Number	Seroconversion Days	BED OD
26	88	1.60694
26	266	2.01368
26	669	2.47368
26	928	2.78726
27	102	1.28009
27	284	1.92593
27	466	1.66005
27	627	2.49316
28	88	0.946296
28	270	2.00613
28	459	2.40201
28	642	2.71268
29	91	0.973881
29	305	2.90185
29	397	3.29722
29	600	3.3625
30	92	0.258085
30	294	0.628731
30	593	0.65293
31	95	0.190094
31	197	0.354616
31	266	0.573339
32	96	0.330189
32	296	2.81389
32	701	3.34017
32	898	3.10828
33	91	1.61019
33	227	1.56841
33	297	2.13889
33	402	1.8503
34	260	3.41418
34	519	3.11462
35	77	0.266791
35	259	0.727612
35	718	1.58208
35	823	1.42321
36	105	0.4875
36	355	0.999569
36	453	1.00043
36	544	1.23194
37	272	1.14811
37	461	0.985849
37	650	1.07083
37	839	1.01274
38	92	0.994907
38	280	1.49378
38	565	1.96082
38	740	2.63682
39	42	0.180556
39	158	0.409204
39	227	0.470149
39	351	1.1412
40	71	0.163503
40	194	0.126833
40	575	0.161574
40	756	0.200943
41	117	0.223148
41	236	0.541846
41	684	2.67546
41	920	2.77642
42	97	0.856773
42	277	1.4711
42	641	1.49953
42	804	2.12687
43	98	0.529245
43	235	1.37877
43	441	1.81226
43	574	2.17315
44	78	1.06085
44	260	2.64677
44	455	3.43781
45	96	0.390854
45	440	0.979396
45	634	1.72948
45	828	2.16729
46	84	1.34987
46	259	1.92105
46	593	2.956
46	775	3.10828
47	101	2.17786
47	292	3.16915
47	557	3.09341
48	109	0.236842
48	312	1.1533
48	424	2.5875
48	655	2.58582
49	91	0.838308
49	274	1.45211
49	585	2.27985
49	683	2.17083
50	114	0.249378
50	306	1.23302
50	460	1.9033
50	635	2.16509
51	162	0.675995
51	351	0.804726
51	526	1.00648
51	725	1.12824
52	84	0.497685
52	294	0.939172
52	665	1.66652
52	866	1.71872
53	95	1.37877
53	204	1.6393
53	347	2.38619
53	557	2.32053
54	88	0.559965
54	228	0.691038
54	389	1.21009
54	694	1.94154
55	82	0.258412
55	159	1.23565
55	250	1.68538
55	348	3.15746
56	92	0.287313
56	295	0.414815
56	428	1.03843
56	890	1.26833
57	95	0.190299
57	298	2.23684
57	690	2.2412
57	865	2.17639
58	98	0.161346
58	164	0.603704
58	248	1.475
58	511	2.41544
59	164	0.412264
59	323	0.839085
59	519	1.94213
59	707	2.64259
60	78	0.132442
60	273	0.756219
60	870	1.64444
60	954	1.90185
61	34	0.409906
61	141	1.00377
61	358	1.95896
61	571	2.36415
62	50	0.562037
62	223	0.729717
62	310	0.845557
63	119	0.74537
63	238	1.34398
63	315	1.47176
63	581	1.77049
64	196	0.903774
64	385	1.43255
65	102	0.685505
65	225	1.83102
65	497	1.9838
65	997	2.31321
66	59	0.33287
66	181	0.517453
66	693	2.46368
74	71	0.081528
74	223	0.122855
74	476	0.427429
74	581	0.396573
75	96	0.0755039
75	172	0.832525
75	299	1.95396
75	370	2.06619
75	655	2.92787
75	832	3.08304
75	1091	2.93984
76	103	1.02718
76	167	2.23195
76	368	3.24625
76	402	3.30667
76	494	3.62072
76	592	3.731
76	683	3.9069
77	107	1.26769
77	108	1.21866
77	171	1.87129
77	172	2.10353
79	136	1.53983
79	137	1.54871
79	187	1.91904
79	237	2.03847
80	139	0.249853
80	195	0.170128
80	258	0.631418
80	356	0.494638
80	447	0.565083
80	714	1.46336
81	122	0.25284
81	572	2.38519
82	112	0.972657
82	167	0.830968
82	213	1.21147
82	451	2.01771
82	508	2.81367
82	620	3.21025
82	812	3.36692
83	132	0.653708
83	179	0.921004
83	326	1.29432
83	417	1.85478
84	118	0.750441
85	116	0.328187
85	193	0.590385
85	249	0.764889
85	331	1.01328
85	463	1.46233
85	565	1.13615
85	638	1.80727
86	211	1.23812
86	262	2.27148
87	100	0.675889
87	119	0.889379
87	154	0.864565
87	212	1.14052
87	318	1.86065
87	598	2.84827
87	890	3.12354
88	84	0.568315
88	227	1.82913
88	301	2.02392
88	303	1.81966
89	103	0.209417
89	129	0.216942
89	185	0.476997
89	269	0.529729
89	382	1.14965
90	86	1.38984
90	131	2.05409
91	113	0.413587
91	161	0.931207
91	295	1.24807
91	377	2.15722
91	587	2.87399
92	148	0.0777454
92	175	0.0856557
92	252	0.118181
92	328	0.209592
92	455	0.563451
92	509	0.541925
92	622	0.874457
92	691	0.929791
92	786	0.963688
92	811	0.903707
92	876	1.37971
92	973	1.56964
92	1058	1.7446
92	1265	2.00167
92	1373	1.92188
93	79	0.567512
93	121	0.864006
93	177	1.74889
93	261	2.32564
93	352	2.81796
94	62	0.0878493
94	101	0.149344
94	161	0.289161
94	246	0.551159
94	303	1.61043
95	120	0.0695354
95	209	0.353487
95	307	1.06994
95	384	1.67346
95	482	2.06913
95	566	2.07831
95	672	2.76333
95	768	3.15709
95	861	2.9476
95	945	2.94915
95	1035	3.24319
96	154	0.23733
96	187	0.959726
96	237	0.860724
97	99	0.221909
97	181	1.07911
98	77	0.938368
98	119	1.66174
98	447	2.82059
98	685	4.04569
99	155	1.12559
99	349	2.41366
99	434	2.47758
99	525	2.65705
99	608	0.716633
100	123	0.342221
100	137	0.372884
101	116	0.901214
101	145	0.905952
101	207	1.05415
102	179	1.03771
102	278	1.65691
102	320	2.26085
102	411	2.69159
102	502	2.51927
102	593	2.85424
102	696	2.99541
102	775	2.99972
103	118	0.279152
103	132	0.40711
103	180	0.668747
104	172	0.784056
104	264	1.3791
104	313	1.21382
104	409	1.84919
104	509	2.14886
104	591	2.35754
105	80	0.473043
105	117	0.548263
106	137	0.0724947
107	48	2.77278
107	69	2.59932
108	191	1.15688
108	240	1.67056
108	312	0.629807
108	411	2.49715
109	116	0.681377
109	142	1.03379
109	214	0.84079
109	298	1.01298
109	388	1.29505
109	486	1.71787
110	121	1.35073
111	126	1.38063
112	146	1.57433
112	170	2.05441
112	226	2.6719
112	317	3.09912
113	145	2.26606
113	178	2.36187
113	236	2.82494
113	417	3.26993
114	115	0.733355
115	138	0.425059
115	165	0.681872
115	228	0.936966
116	76	0.0631384
116	104	0.121888
116	131	0.0785975
117	116	2.6234
118	154	2.50869
118	182	2.59261
118	253	2.81218
119	164	0.367298
119	211	0.942065
119	260	0.990486
119	269	1.31228
119	351	2.73091
119	442	2.87683
119	603	3.57316
120	172	1.30984
120	212	1.5835
120	279	2.19002
121	122	0.235823
121	176	1.19836
122	67	0.279796
122	101	0.329238
122	164	0.326389
122	250	0.728072
122	439	1.24537
122	521	1.72544
122	613	1.9983
122	975	2.28203
123	112	0.1005
123	150	0.2365
124	47	0.0819003
125	22	0.476695
126	60	0.487933
127	117	0.255023
127	145	0.426031
127	208	0.949878
127	348	1.35684
127	495	2.16911
127	594	2.15312
127	931	3.3899
128	156	0.0756286
128	185	0.0746901
128	338	0.223055
128	430	0.338871
128	520	0.282627
128	632	0.236098
128	715	0.262588
129	90	0.103
129	118	0.2515
129	174	0.558
129	265	0.698
129	362	0.599
129	447	0.863
130	74	0.189192
130	477	0.0955256
130	541	0.080637
130	653	0.0725701
131	81	0.293445
132	73	0.513103
132	75	0.500321
132	165	1.82613
132	256	2.25195
133	88	0.469243
133	119	0.823896
133	125	0.152046
133	180	2.14997
133	181	1.96105
133	294	2.05105
133	370	2.35555
134	134	0.672622
134	225	1.26802
134	316	2.46228
135	130	0.718
135	158	0.7895
135	221	1.045
136	134	1.73852
136	279	1.14064
136	280	1.20367
137	112	0.177202
137	148	0.581929
137	343	2.11145
137	344	2.47032
137	467	2.75125
137	560	3.14135
137	655	3.23569
137	761	3.50254
137	860	3.70855
138	115	0.1215
138	150	0.2715
139	113	0.658749
139	138	0.709138
140	128	0.209759
140	165	0.208985
140	222	0.238465
140	312	0.533785
140	402	0.626604
140	500	0.843185
140	605	0.862701
140	675	1.20491
140	858	1.3908
140	949	1.44455
140	1039	1.64475
141	118	1.93569
141	146	2.12775
141	195	2.42282
141	293	3.00408
141	377	3.80995
142	110	0.419687
142	163	0.520416
142	251	0.670826
142	252	0.65513
143	114	0.1485
143	156	0.1535
143	215	0.4975
144	127	1.0145
144	217	1.458
145	137	1.6145
145	165	1.9385
145	342	3.229
145	410	3.1025
145	606	2.76095
145	748	2.81946
145	851	2.80927
145	958	2.56367
146	143	1.6776
146	188	2.15727
146	284	3.04625
146	433	3.30118
146	524	3.45764
147	133	0.248105
147	280	1.27848
148	123	0.620289
148	151	1.06638
148	209	1.58934
149	122	1.64812
150	238	1.23683
151	26	0.0601676
151	79	0.340582
152	120	0.335887
152	153	1.28016
152	203	2.0764
152	294	3.33963
152	386	3.49031
153	112	1.13142
153	141	1.2167
153	203	1.18538
153	288	1.61491
153	395	1.75455
153	476	2.02589
153	589	2.55714
154	114	0.235703
155	112	0.581457
155	146	1.03302
156	111	0.176776
157	111	0.0731573
157	157	0.180418
157	217	0.438433
157	383	0.659151
157	495	1.10687
157	586	1.51149
157	670	1.6133
157	760	2.29123
157	852	2.18183
157	957	2.56619
157	1054	2.39695
157	1161	2.50833
157	1301	2.92584
158	216	1.58689
158	275	2.28678
158	545	3.23164
158	637	3.74163
159	76	1.15193
159	213	2.17122
159	321	2.23554
159	559	3.17186
159	642	3.30154
159	762	3.37048
159	820	3.35756
159	916	3.75155
160	110	0.342461
160	158	2.09985
160	219	3.06279
160	311	3.96612
160	508	4.58435
160	578	5.01912
160	669	4.67875
160	760	4.60984
160	853	4.70499
160	1025	4.74578
161	110	0.775687
161	158	1.09527
161	188	1.6635
161	293	2.51223
161	384	3.28664
162	101	0.194544
162	156	1.51752
162	218	2.73585
162	309	2.38031
162	491	3.08576
163	54	0.825331
163	89	1.45817
163	180	0.959854
163	334	3.18646
239	10.5	0.209612
239	52.5	0.279097
239	59.5	0.340047
240	11.5	0.132084
240	16.5	0.195136
240	18.5	0.19282
240	23.5	0.237985
240	30.5	0.238407
240	32.5	0.250145
240	44.5	0.259409
240	46.5	0.3011
240	51.5	0.25304
240	53.5	0.262295
240	58.5	0.28315
241	28.5	0.400937
242	17.5	0.330679
243	1	0.242617
244	10.5	0.189346
244	12.5	0.217719
244	17.5	0.176112
244	19.5	0.172554
245	6	0.202664
245	8	0.190504
245	13	0.188767
245	15	0.223888
246	2.5	0.108631
246	4.5	0.169147
246	11.5	0.141369
246	15.5	0.230159
246	18.5	0.15363
247	4.5	0.167342
247	9.5	0.221546
247	11.5	0.197917
247	23.5	0.261409
247	25.5	0.237985
248	2	0.190476
248	5	0.186012
248	23	0.183607
249	7.5	0.207837
249	12.5	0.18254
250	2.5	0.16369
251	2	0.212798
252	18.5	0.199901
252	20.5	0.21131
252	79.5	0.253864
252	95.5	0.274306
253	2.5	0.216766
254	2.5	0.215278
255	9	0.228175
255	14	0.21171
482	48.5	0.130669
482	62.5	0.196217
482	97.5	0.386901
483	79.5	0.382483
483	109.5	0.699496
483	143.5	0.915252
483	208.5	2.37847
483	564.5	3.37559
484	76	0.646958
484	90	0.706313
484	109	0.930084
484	130	1.17933
484	201	1.3393
485	65.5	1.20953
485	86.5	1.08633
485	107.5	1.27414
485	126.5	1.55624
486	102	0.883671
486	116	0.845763
486	138	0.953684
487	90.5	0.803665
487	104.5	0.906651
487	133.5	1.08709
487	161.5	1.33089
487	224.5	1.99276
488	97.5	0.155955
488	111.5	0.184416
488	126.5	0.19201
489	49.5	0.163176
489	62.5	0.208629
489	92.5	0.28906
489	112.5	0.299125
489	182.5	0.270645
490	104	0.149667
490	118	0.171904
490	131	0.249066
490	159	0.27983
490	217	0.448343
490	573	1.54168
491	43.5	2.02654
491	79.5	2.6272
491	110.5	2.86167
492	80.5	0.53042
492	101.5	0.599015
492	112.5	0.743094
492	135.5	0.932572
493	108.5	0.176265
493	143.5	0.390186
494	95	0.208226
494	139	0.246619
494	165	0.490356
494	214	0.809746
494	247	0.711965
495	108.5	0.252785
495	122.5	0.251446
495	143.5	0.330061
495	157.5	0.390015
495	185.5	0.507175
495	255.5	0.839803
495	612.5	2.03973
496	93.5	0.217295
496	107.5	0.326729
496	122.5	0.369065
496	149.5	0.686147
496	212.5	1.09511
496	464.5	2.22241
497	102	2.14163
497	115	0.10928
497	131	0.128187
497	159	0.171487
497	215	0.371711
497	586	2.14258
498	118.5	0.860384
498	146.5	1.16595
498	158.5	1.2702
498	488.5	2.65048
499	99	0.324834
499	127	0.397495
499	148	0.448359
499	211	1.00755
500	95.5	0.467849
500	115.5	0.42503
500	149.5	0.793999
500	210.5	1.15167
500	695.5	3.17207
501	182	0.438732
501	195	0.488264
501	208	0.560475
501	258	1.12836
502	87	0.156319
502	122	0.240202
502	143	0.491801
502	178	0.758068
502	234	1.13338
503	105	0.159645
503	119	0.188475
503	146	0.261318
503	174	0.303922
503	252	0.458779
504	116.5	0.145401
504	128.5	0.177812
505	94.5	0.109925
505	108.5	0.132093
505	137.5	0.206179
505	172.5	0.451426
506	102	0.148347
506	130	0.21728
506	163	0.322022
506	223	0.652994
507	91	0.0794066
507	105	0.136753
507	120	0.340217
507	153	0.851282
507	210	0.798826
507	566	1.34874
508	87.5	0.097561
508	120.5	0.166432
508	151.5	0.20658
509	76.5	1.2425
509	91.5	0.0804752
509	103.5	1.32778
509	128.5	0.0880597
509	196.5	2.87391
509	586.5	4.13295
510	76.5	0.799335
510	92.5	0.849612
510	117.5	1.33655
510	145.5	0.925385
510	201.5	1.52401
510	445.5	2.40336
511	95.5	1.08202
511	108.5	0.972918
511	137.5	1.05278
511	164.5	1.34546
511	201.5	1.93584
511	262.5	2.46237
512	79.5	0.553215
512	93.5	0.594145
512	148.5	0.973862
512	176.5	1.07276
512	233.5	1.29165
512	562.5	1.94968
513	108.5	1.26184
514	28	0.192905
514	47	0.0835585
514	112	0.655271
515	82	0.329776
515	136	0.837421
515	145	0.934895
515	191	1.2315
515	219	1.30393
516	84.5	0.242583
516	126.5	0.18946
516	147.5	0.185554
516	203.5	0.130274
517	96	0.592496
517	107	0.472669
517	130	0.289495
517	156	0.43981
517	214	0.876855
517	550	2.3302
518	86.5	1.33682
518	100.5	1.68254
518	132.5	2.0846
518	149.5	1.88958
519	60	0.125654
519	75	0.163319
519	109	0.395615
520	171	1.2411
520	185	1.35589
520	206	1.39923
520	235	1.45908
520	291	1.40993
521	131	0.657241
521	170	0.574079
521	196	0.94069
522	98	0.116318
522	127	0.157353
522	187	0.201268
522	245	0.416325
523	83.5	0.241685
523	113.5	0.577392
523	139.5	0.69504
523	196.5	1.57429
524	165.5	0.562125
524	185.5	0.660114
524	198.5	0.790623
524	222.5	0.958656
525	76.5	1.96541
525	86.5	2.2387
525	113.5	2.25729
525	145.5	2.26937
526	87	0.286362
526	108	0.44277
526	134	0.605455
526	204	1.21954
527	83.5	0.157068
527	90.5	0.178632
528	95	0.752182
528	116	1.03225
528	145	1.20752
528	173	1.62285
528	250	1.80962
528	580	2.67366
529	90	0.114191
529	104	0.16189
529	139	0.270979
529	167	0.360014
529	202	0.438854
530	94.5	0.185947
530	108.5	0.185427
530	129.5	0.282789
530	149.5	0.333195
530	220.5	2.46518
530	557.5	2.69508
531	91	1.23736
531	106	1.30875
531	119	1.47891
531	148	1.65422
531	243	2.23897
532	92.5	0.177138
532	106.5	0.212059
532	173.5	0.609028
532	236.5	1.07966
533	96.5	0.308204
533	112.5	0.398287
533	125.5	0.396242
533	144.5	0.379596
534	98.5	0.101971
534	114.5	0.110227
534	147.5	0.228102
534	176.5	0.332938
534	237.5	0.861226
535	101.5	1.47406
535	122.5	2.10902
535	136.5	1.98283
536	94.5	1.59207
536	116.5	1.68718
536	130.5	1.78923
536	160.5	1.90018
537	106.5	0.0976864
537	119.5	0.113733
537	133.5	0.161293
537	172.5	0.289626
537	221.5	0.545103
537	592.5	2.11826
538	85	0.954625
538	100	0.996071
538	118	1.14125
538	141	1.17544
538	212	1.34313
539	54	0.110993
539	78	0.0827777
539	93	0.119071
539	123	0.1378
540	94.5	0.226221
540	107.5	0.516739
540	123.5	0.650839
540	156.5	0.841305
541	77.5	0.083976
541	93.5	0.145599
541	111.5	0.174945
541	132.5	0.200107
541	202.5	0.696642
542	29.5	0.113111
542	43.5	0.17885
542	92.5	0.339497
542	158.5	0.453361
543	94	0.381375
543	108	0.446957
543	124	0.57608
543	154	1.19719
543	208	1.5497
