# Supplementary material for: Mean Recency Period for Estimation of HIV-1 Incidence with the BED-Capture EIA and Bio-Rad Avidity in Persons Diagnosed in the United States with Subtype B
Source: PLoS One. 2016 Apr 11;11(4):e0152327. doi: 10.1371/journal.pone.0152327 (PMC4827824; doi:10.1371/journal.pone.0152327)
Supplement: S2 Table — (XLSX) [file pone.0152327.s002.xlsx]

## Sheet: S2 Table
CDC Data, November 2015, Mean Recency Period for Estimation of HIV-1 Incidence with the BED-Capture EIA and Bio-Rad Avidity in Persons Diagnosed, in the United States with Subtype B, Debra L. Hanson, Corresponding Author
S2 Table: Bio-Rad avidity values at times since estimated time of seroconversion, assayed for 749 specimens from 162 HIV-1 subtype B seroconverters, taken from 3 data cohorts.
ID Number	Seroconversion Days	Bio-Rad Avidity
120	48.5	10
120	62.5	7.20486
120	97.5	7.7625
121	79.5	5.89569
121	109.5	4.125
121	143.5	6.1875
121	208.5	22.1625
121	564.5	99.0125
122	76	31.0076
122	90	27.1625
122	109	23.0625
122	130	27.8296
122	201	39.3236
123	65.5	10.6863
123	86.5	7.08124
123	107.5	7.60219
123	126.5	11.1
124	102	8.0875
124	116	5.2125
124	138	8.375
125	90.5	53.8625
125	104.5	23.9875
125	133.5	39.7625
125	161.5	50.625
125	224.5	77.8
126	97.5	12.2888
126	111.5	11.8079
126	126.5	8.16104
127	49.5	7.49606
127	62.5	6.04552
127	92.5	8.52413
127	112.5	10.1125
127	182.5	21.075
128	104	5.2319
128	118	5.36338
128	131	6.54037
128	159	13.8403
128	217	65.6875
128	573	100
129	43.5	8.11685
129	79.5	6.16323
129	110.5	6.51938
130	80.5	13.8338
130	101.5	18.0128
130	112.5	24.65
130	135.5	24.775
131	108.5	9.60156
131	143.5	16.5761
132	95	8.52526
132	139	7.48011
132	165	12.975
132	214	19.8
132	247	23.5
133	108.5	5.13045
133	122.5	7.62435
133	143.5	7.48842
133	157.5	8.33762
133	185.5	9.575
133	255.5	24.975
133	612.5	99.4875
134	93.5	11.8646
134	107.5	14.9768
134	122.5	10.675
134	149.5	12.8568
134	212.5	38.1025
134	464.5	97.15
135	102	26
135	115	14.1791
135	131	5.98765
135	159	6.37641
135	215	12.5324
135	586	97.809
136	118.5	54.4916
136	146.5	28.4
136	158.5	46.25
136	488.5	97.6625
137	99	6.77967
137	127	6.05
137	148	7.125
137	211	15.325
138	95.5	4.39959
138	115.5	5.04973
138	149.5	9.425
138	210.5	17.125
138	695.5	100
139	182	9.9125
139	195	4.075
139	208	5.79423
139	258	5.9
140	87	6.10432
140	122	8.71795
140	143	6.0931
140	178	11.1
140	234	16.925
141	105	10.4112
141	119	6.95381
141	146	12.5
141	174	29.375
141	252	97.45
142	116.5	16.6263
142	128.5	10.4085
143	94.5	6.4315
143	108.5	10.9232
143	137.5	11.7153
143	172.5	9.12135
144	102	5.9197
144	130	6.98277
144	163	11.775
144	223	27.925
145	91	22.687
145	105	8.05559
145	120	3.90738
145	153	6.30927
145	210	6.83727
145	566	94.8996
146	87.5	28.7156
146	120.5	11.3201
146	151.5	8.75974
147	76.5	8.98438
147	91.5	0
147	103.5	7.5625
147	128.5	0
147	196.5	27.85
147	586.5	100.518
148	76.5	12.2125
148	92.5	15.6638
148	117.5	39.625
148	145.5	28.9375
148	201.5	39.6375
148	445.5	100.902
149	95.5	36.4
149	108.5	34.175
149	137.5	65.55
149	164.5	84.8375
149	201.5	95.625
149	262.5	100
150	79.5	34.35
150	93.5	53.2625
150	148.5	76.525
150	176.5	76.078
150	233.5	101.443
150	562.5	100
151	108.5	7.23188
152	28	9.25398
152	47	0
152	112	5.74614
153	82	4.89979
153	136	23.5625
153	145	32.85
153	191	25.775
153	219	23.0875
154	84.5	10.9602
154	126.5	10.8907
154	147.5	9.89678
154	203.5	10.6945
155	96	6.33984
155	107	10.3999
155	130	10.5433
155	156	13.55
155	214	16.8875
155	550	91.0609
156	86.5	28.398
156	100.5	30.5613
156	132.5	35.1
156	149.5	40.8625
156	208.5	72.2315
157	60	15.7795
157	75	10.0379
157	109	13.1268
158	171	96.35
158	185	98.975
158	206	100
158	235	96.8125
158	291	100
159	131	6.29439
159	170	8.87898
159	196	24.6214
160	98	16.1086
160	127	16.7183
160	187	10.5125
160	245	33.8875
161	83.5	5.34773
161	113.5	21.5625
161	139.5	40.9875
161	196.5	100
162	165.5	13.0786
162	185.5	41.3875
162	198.5	64.4875
162	222.5	80.4875
163	76.5	15.9955
163	86.5	9.96326
163	113.5	10.125
163	145.5	16.7674
164	87	9.43819
164	108	6.01522
164	134	5.88029
164	204	11.85
165	83.5	28.3651
165	90.5	10.5546
166	95	4.63096
166	116	3.24607
166	145	4.1875
166	173	8.3375
166	250	12.925
166	580	99.0125
167	90	8.17501
167	104	4.59434
167	139	4.26803
167	167	6.83208
167	202	9.79678
168	94.5	8.67105
168	108.5	4.2066
168	129.5	4.30609
168	149.5	5.34837
168	220.5	19.2326
168	557.5	96.3075
169	91	11.3761
169	106	5.91752
169	119	4.75875
169	148	4.475
169	243	4.0125
170	92.5	4.76225
170	106.5	4.11656
170	173.5	23.7625
170	236.5	22.3375
171	96.5	9.50942
171	112.5	3.8195
171	125.5	3.27038
171	144.5	5.8
172	98.5	14.7737
172	114.5	10.7721
172	147.5	2.90312
172	176.5	4.45277
172	237.5	3.69499
173	101.5	28.549
173	122.5	25.9006
173	136.5	26.7223
174	94.5	14.6104
174	116.5	8.1875
174	130.5	10.4232
174	160.5	15.05
175	106.5	18.4954
175	119.5	11.7288
175	133.5	10.8377
175	172.5	6.41912
175	221.5	5.8875
175	592.5	94.6895
176	85	12.4445
176	100	5.3625
176	118	7.7875
176	141	9.83204
176	212	17.5875
177	54	3.15894
177	78	8.23084
177	93	10.725
177	123	6.65541
178	94.5	7.85829
178	107.5	9.0055
178	123.5	9.10033
178	156.5	12.2622
179	77.5	0
179	93.5	28.9578
179	111.5	17.5315
179	132.5	17.43
179	202.5	18.6715
180	29.5	10.2157
180	43.5	21.7295
180	92.5	18.8355
180	158.5	21.1046
181	94	11.55
181	108	10.775
181	124	15.6524
181	154	27.8798
181	208	45.1608
182	71.5	26.2123
182	223.5	26.0125
182	476.5	30.4835
182	581.5	35.2626
183	105	13.9417
183	172	10.3052
183	299	55.169
183	370	76.386
183	655	96.206
183	832	101.007
183	1091	100
184	103.5	14.3
184	167.5	27.1281
184	368.5	60.7125
184	402.5	69.7631
184	494.5	81.0875
184	592.5	93.2375
184	683.5	90.55
185	107	25.1
185	108	25.9576
185	171	33.3339
185	172	30.412
187	136.5	23.69
187	137.5	17.6346
187	187.5	22.9326
187	237.5	27.6156
188	139	12.5132
188	195	12.7843
188	258	36.2473
188	356	30.0219
188	447	49.2512
188	714	82.319
189	122.5	19.2613
189	572.5	87.3729
190	112	6.70069
190	167	8.65203
190	213	15.2731
190	451	47.1871
190	508	58.4156
190	620	71.6659
190	812	68.9653
192	132.5	25.2467
192	179.5	18.9375
192	326.5	21.6125
192	417.5	26.3375
193	118	41.6125
194	116	74.3134
194	193	103.36
194	249	100.038
194	331	102.015
194	463	100
194	565	98.175
194	638	96.8125
195	211.5	37.2462
195	262.5	56.9625
196	100.5	16.4235
196	119.5	19.3572
196	154.5	28.7668
196	212.5	62.4797
196	318.5	75.1107
196	598.5	98.575
196	890.5	100
197	84	6.53299
197	227	12.475
197	301	15.7375
197	303	14.1194
198	103.5	7.86345
198	129.5	10.8661
198	185.5	24.75
198	269.5	54.4875
198	382.5	100
199	86	29.2125
199	131	48.6875
200	113.5	9.96849
200	161.5	15.1875
200	295.5	59.4875
200	377.5	90.725
200	587.5	100
201	148	15.695
201	175	11.5006
201	252	9.74847
201	328	5.2
201	455	10.275
201	509	20.975
201	622	88.5375
201	691	77.3
201	786	86.4125
201	811	92.3875
201	876	100
201	973	100
201	1058	100
201	1265	100
201	1373	100
202	79.5	4.6
202	121.5	10.9125
202	177.5	54.875
202	261.5	91.6625
202	352.5	98.175
203	62	5.6
203	101	7.24828
203	161	26.5
203	246	58.0625
203	303	48.9
204	120.5	5.41023
204	209.5	22.8231
204	307.5	29.868
204	384.5	88.65
204	482.5	94.7375
204	566.5	99.4875
204	672.5	97.45
204	768.5	100
204	861.5	100
204	945.5	100
204	1035.5	100
205	154	7.45711
205	187	9.4395
205	237	12.4875
206	99	13.1599
206	181	98.3178
207	77.5	26.0214
207	119.5	41.3708
207	447.5	100
207	685.5	99.2023
208	155.5	22.3125
208	349.5	97.8
208	434.5	99.4875
208	525.5	100
208	608.5	43.7
209	123.5	22.1939
209	137.5	22.5436
210	116.5	8.86657
210	145.5	8.3379
210	207.5	19.7521
211	179	44.7
211	278	74.8609
211	320	93.2393
211	411	92.9875
211	502	93.6
211	593	94.2625
211	696	98.025
211	775	100
212	118.5	10.0905
212	132.5	17.1734
212	180.5	28.5741
213	172	17.4165
213	264	31.5738
213	313	40.6
213	409	83.7375
213	509	89.15
213	591	96.5125
214	80.5	7.26753
214	117.5	24.6915
215	137	18.0965
216	48	42.1
216	69	48.0625
217	191.5	41.1375
217	240.5	51.0625
217	312.5	59.2
217	411.5	81.3375
218	116	6.15226
218	142	9.7875
218	214	33.3
218	298	86.825
218	388	100
218	486	100
219	121	40.125
220	126	48.6375
221	146.5	40.5625
221	170.5	47.25
221	226.5	48.4875
221	317.5	76.8125
222	145	72.4748
222	178	86.7349
222	236	95.975
222	417	99.0125
223	115	31.0178
224	138.5	16.3599
224	165.5	21.3767
224	228.5	47.6
225	76.5	12.1053
225	104.5	20.9368
225	131.5	29.8083
226	116	60.7375
227	154.5	12.1318
227	182.5	17.8968
227	253.5	35.0907
228	164.5	9.775
228	211.5	42.025
228	260.5	68.55
228	269.5	81.675
228	351.5	97.15
228	442.5	100
228	603.5	100
229	172	83.989
229	212	93.852
229	279	97.1875
230	122	7.33252
230	176	14.775
231	67	4.88971
231	101	4.61461
231	164	5.44189
231	250	7.7125
231	439	30.4625
231	521	31.2375
231	613	59.7625
231	975	88.1625
232	112.5	8.0375
232	150.5	9.475
233	47	20.0885
234	114	13.9642
235	60.5	10.7425
236	117	10.6
236	145	14.8117
236	208	10.6356
236	348	21.1125
236	495	65.0375
236	594	75.9375
236	931	86.6
237	156	14.09
237	185	17.4412
237	338	26.2625
237	430	51.7454
237	520	55.7
237	632	30.25
237	715	36.15
238	90	19.1085
238	118	13.4538
238	174	16.6327
238	265	28.8875
238	362	38.1163
238	447	66.8398
239	74	15.05
239	477	15.1547
239	541	25.7305
239	653	32.0085
241	81	9.01909
242	73.5	16.4185
242	75.5	24.7427
242	165.5	23.4875
242	256.5	79.3625
243	88.5	7.00617
243	119.5	9.72348
243	125.5	7.16514
243	180.5	21.6031
243	181.5	23.9875
243	294.5	37.3
243	370.5	51.9375
244	134.5	14.52
244	225.5	28.025
244	316.5	65.225
245	130	106.105
245	158	100
245	221	100
246	134	72.475
246	279	97.8
246	280	92.475
247	148.5	4.86077
247	343.5	42.6375
247	344.5	40.6125
247	467.5	49.0765
247	560.5	63.6965
247	655.5	77.5312
247	761.5	92.5375
247	860.5	93.7004
248	115.5	12.9784
248	150.5	5.74532
249	113	27.0329
249	138	24.907
250	128.5	76.9375
250	165.5	100
250	222.5	91.0375
250	312.5	85.775
250	402.5	100
250	500.5	100
250	605.5	87.725
250	675.5	96.8125
250	858.5	97.2875
250	949.5	100
250	1039.5	86.075
251	118.5	93.175
251	146.5	97.15
251	195.5	100
251	293.5	27.3073
251	377.5	29.7
252	110	21.275
252	163	27.8375
252	251	39.1875
252	252	36.3125
253	114.5	7.48836
253	156.5	10.9773
253	215.5	19.0375
254	127.5	9.43903
254	217.5	24.6184
255	137.5	12.327
255	165.5	14.1706
255	342.5	24.7125
255	410.5	36.6375
255	606.5	49.6
255	748.5	55.4375
255	851.5	53.725
255	958.5	52.6125
256	143.5	40.6875
256	188.5	41.325
256	284.5	76.775
256	433.5	88.6088
256	524.5	82.4626
257	133.5	10.3295
257	280.5	69.6811
258	123.5	36.075
258	151.5	35.8296
258	209.5	51.2899
259	122	77.7375
260	238.5	73.4707
261	26.5	27.0624
261	79.5	55.5178
262	120.5	12.145
262	153.5	15.8995
262	203.5	36.0875
262	294.5	38.65
262	386.5	52.7638
263	112	52.35
263	141	42.6125
263	203	40.0125
263	288	65
263	395	90.4125
263	476	98.575
263	589	100
264	114	15.1086
265	112.5	8.48353
265	146.5	11.453
266	111	17.2933
267	111	0
267	157	10.5434
267	217	19.3452
267	383	77.9162
267	495	92.75
267	586	98.0625
267	670	102.301
267	760	99.0125
267	852	100.518
267	957	95.745
267	1054	98.2152
267	1161	101.894
267	1301	93.9375
268	216	17.2759
268	275	30.9391
268	545	93.6
268	637	100
269	76	23.65
269	213	52
269	321	57.3298
269	559	83.8226
269	642	93.5333
269	762	100.345
269	820	97.8689
269	916	97.1075
270	110.5	13.1595
270	158.5	8.41358
270	219.5	9.375
270	311.5	59.9375
270	508.5	100
270	578.5	100
270	669.5	100
270	760.5	101.467
270	853.5	100
270	1025.5	100
271	110.5	33.725
271	158.5	72.1
271	188.5	78.05
271	293.5	100
271	384.5	100
272	101.5	10.3172
272	156.5	13.8824
272	218.5	39.6625
272	309.5	46.5978
272	491.5	59.6125
273	54	8.2875
273	89	11.0937
273	180	20.9036
273	334	81.9656
274	29	1.7
274	57	4.95
274	92	10.85
274	120	19.175
274	149	34.3
274	183	39
274	339	43.7
274	365	44.3
275	38.5	6.59145
275	61.5	6.41985
275	89.5	26.775
275	117.5	28.1
275	156.5	27.825
275	185.5	35.7
275	223.5	42.4
275	310.5	54.6
275	396.5	80.375
276	124	16.675
276	161	23.225
276	189	24.725
276	222	42.8
276	243	50.4
276	285	65.85
276	313	84.575
277	20	21.0438
277	55	3.00582
278	63	7.50127
278	87	10.675
278	112	11.725
278	150	11.05
278	171	14.2645
279	36	3.0326
279	50	7.675
279	78	17.1786
279	96	44.6
279	139	60.3
279	154	61.275
279	180	63.525
279	215	87.575
279	334	91.475
279	351	87.6
279	562	100
279	735	100
280	10.5	3.91577
280	49.5	3.275
280	73.5	3.7
280	111.5	4.8
280	129.5	6.675
280	171.5	12.025
280	194.5	9.85
280	256.5	10.325
280	298.5	10.05
280	340.5	15.25
281	5.5	1.72084
281	36.5	5.08346
281	61.5	5.48352
281	90.5	6.3
281	124.5	19.289
281	151.5	34.1
281	181.5	44.3
281	216.5	64.775
281	243.5	74.575
281	270.5	83.375
281	446.5	100
281	610.5	100
282	96	4.9
282	125	5.4
282	157	5.125
282	210	6.4
282	249	7.75
282	277	8.3
282	293	10.575
282	306	15.025
282	524	6.4
282	557	7.4
282	644	34.4
283	10.5	3.08778
283	50.5	14.0609
283	78.5	4.1456
283	120.5	5.125
283	140.5	6.075
283	168.5	12
283	184.5	9.675
283	197.5	9.875
283	211.5	12.5
283	364.5	23
283	534.5	58.9
284	5.5	15.4734
284	35.5	8.225
284	70.5	8.925
284	98.5	11.85
284	140.5	36.1
284	160.5	40.6
284	176.5	45.5
284	189.5	52.6
